# Supplementary material for: Synthesis and Characterization of Nanoporous ZnO Films by Controlling the Zn Sublimation by Using ZnO/Zn Precursor Films
Source: Materials (Basel). 2022 Aug 11;15(16):5509. doi: 10.3390/ma15165509 (PMC9412365; doi:10.3390/ma15165509)
Supplement: Supplementary file 1 [file materials-15-05509-s001.zip]

Archive with 1 entries (1 files):
- materials-1657349-supplementary.pdf
